# Supplementary material for: Genome-Wide Identification and Characterization of Polygalacturonase Gene Family in Maize (Zea mays L.)
Source: Int J Mol Sci. 2021 Oct 3;22(19):10722. doi: 10.3390/ijms221910722 (PMC8509529; doi:10.3390/ijms221910722)
Supplement: Supplementary file 1 [file ijms-22-10722-s001.zip]

Archive with 10 entries (10 files):
- Figure S1. Conserved motif anyais of ZmPGs.pdf
- Figure S2. Predicted protein structures of 55 ZmPGs.pdf
- Figure S3. Gene ontology analysis of polygalacturonase (PG) gene family in Maize.pdf
- File S1. DNA and protein sequences of ZmPG genes .pdf
- Table S1. Number of PG family members identified in representative species.xlsx
- Table S2. Chromosome locations of ZmPGs.xlsx
- Table S3. Expression levels of ZmPG genes among the twenty tissues.xlsx
- Table S4. Expression levels of ZmPG genes at different anther developmental stages.xlsx
- Table S5. Gene ontology analysis of polygalacturonase (PG) gene family in maize.xlsx
- Table S6. Primers used in this study.xlsx
