# Supplementary material for: Genome-Wide Identification and Characterization of Polygalacturonase Gene Family in Maize (Zea mays L.)
Source: Int J Mol Sci. 2021 Oct 3;22(19):10722. doi: 10.3390/ijms221910722 (PMC8509529; doi:10.3390/ijms221910722)
Supplement: Supplementary file 1 [file ijms-22-10722-s001.zip › Table S1. Number of PG family members identified in representative species.xlsx]

## Sheet: Sheet1
Table S1. Number of PG family members identified in representative species
Species		Number of PG genes
Mango	Mangifera indica	48
Grapevine	Vitis vinifera	36
wheat	Triticum aestivum	113
rice	Oryza sativa	44
Populus	Populus trichocarpa	75
Brassica rapa	Brassica rapa ssp. Chinensis	99
Soybean	Glycine max	112
Tomato	Solanum lycopersicum	54
Kiwifruit	Actinidia chinensis	51
citrus	Citrus sinensis	38
apple	Malus × domestica	85
Chinese Jujube	Ziziphus jujuba Mill.	41
peach	Prunus persica	45
alfalfa	Medicago truncatula	74
cucumber	Cucumis sativus	53
watermelon	Citrullus lanatus	62
Arabidopsis	Arabidopsis	66
Selaginella	Selaginella moellendorffii	16
Physcomitrella	Physcomitrella patens	11
