# Supplementary material for: Genome-Wide Identification and Characterization of Polygalacturonase Gene Family in Maize (Zea mays L.)
Source: Int J Mol Sci. 2021 Oct 3;22(19):10722. doi: 10.3390/ijms221910722 (PMC8509529; doi:10.3390/ijms221910722)
Supplement: Supplementary file 1 [file ijms-22-10722-s001.zip › Table S2. Chromosome locations of ZmPGs.xlsx]

## Sheet: Sheet1
Table S2. Primers used in this study
Primer名称	序列(5' to 3')
Qactin-F	CCTCACCGACCACCTAATGA
Qactin-R	GCAGTCTCCAGCTCCTGTTC
QZmPG6-F	CAGCCTCCACACCATGAAG
QZmPG6-R	GTAGTTGATGCCGGTGACC
QZmPG7-F	CATCCACCTCAAGATCCCG
QZmPG7-R	GTCGCCGAGGAAGAAGGAT
QZmPG9-F	GGCAACTCTCACCTCTGGAT
QZmPG9-R	GTCTTCACCGTCACGTTCTG
QZmPG11-F	GTCGAGAACACCAAGTCCGT
QZmPG11-R	GGTGAACTCGACGTGGACAT
QZmPG13-F	AACCACACCGTCATCTCCA
QZmPG13-R	ATCTTCCCAGGCTTCCCAC
QZmPG15-F	GTGGAGGACGTGAAGGTGAC
QZmPG15-R	CTTGAGCGACGACTTGGAGT
QZmPG17-F	GTCATCAGGCCTGTGTTCC
QZmPG17-R	TCTGTGCTGTTTAGGGCCA
QZmPG19-F	TCGGGAGTGAGATGTCTGGT
QZmPG19-R	TACCTCCGAGATGACCACG
QZmPG22-F	CGTGTCCTACCGCAACATC
QZmPG22-R	GATGTTGCTGAGAACGATGC
QZmPG27-F	AATTGCTCTGACGTCCGTG
QZmPG27-R	GTCCGGTTCTTTCCAAGG
QZmPG34-F	AGCGACGTCAAGTTCAGGAA
QZmPG34-R	GGTCGATGTCCCTAAGCTCC
QZmPG37-F	AAGCGGGTGTTCTGGATG
QZmPG37-R	CTGGTAGCTGATGTTGGCG
QZmPG38-F	GAGGCTCAAGACCGACGTAG
QZmPG38-R	GACCTTCTCCATGGCCAC
QZmPG44-F	AGAATGTCCAGGGCCAGAA
QZmPG44-R	TGACGTTCGACAGGCAGAT
QZmPG46-F	CGTCTCCAACCTCGTCTTC
QZmPG46-R	CGCCAACACAGTCAGGTTT
QZmPG47-F	GCATCTCCATACAGACGGG
QZmPG47-R	GAACCTCCCTAGACCACCG
QZmPG52-F	GGTGGATCAACTCGTGCAA
QZmPG52-R	GTGCACCTCCTCAAGTACAGC
QZmPG53-F	GCCCAAAGTTCCACCTCAC
QZmPG53-R	GTGGTGTGGTGGATGGAGA
