# Supplementary material for: Genome-Wide Identification and Characterization of Polygalacturonase Gene Family in Maize (Zea mays L.)
Source: Int J Mol Sci. 2021 Oct 3;22(19):10722. doi: 10.3390/ijms221910722 (PMC8509529; doi:10.3390/ijms221910722)
Supplement: Supplementary file 1 [file ijms-22-10722-s001.zip › Table S3. Expression levels of ZmPG genes among the twenty tissues.xlsx]

## Sheet: Sheet1
Table S3. Expression levels of ZmPG genes among the twenty tissuesTable S3. Expression levels of ZmPG genes among the twenty tissues
GeneID	2DAP_seed	12DAP_seed	18DAP_seed	6days_coleoptile	6days_root	4days_root	v1_sam	v3_sam	v5_first_internode	v9_fourth_internode	v1_pooled_leaf	v3_top_leaf	v5_bottom_leaf	v5_tip_leaf	R1_anthers	R1_silk	v18_immature_cob	v13_immature_tassel	v18_meiotic_tassel	v5_tip
ZmPG30	0.109428	0	0.000933886	0	0	0	0	0	0	0	0	0	0	0	0.59128	0.0454861	0	0	0	0
ZmPG31	0.110308	0	0.000303315	0	0	0	0	0	0	0	0	0	0	0	0.591025	0.0481461	0	0	0	0
ZmPG55	0.0836498	0	0.00705957	0	0	0	0	0	0	0	0	0	0	0	0.532078	0.0231773	0	0	0	0
ZmPG29	0.210544	0	0.00190282	0	0	0	0	0	0	0	0	0	0	0	0.633599	0.107382	0	0	0	0
ZmPG28	0.0167502	0	0	0	0	0	0	0	0	0	0	0	0	0	0.407355	0.00378191	0	0	0	0
ZmPG33	0.00724103	0	0	0	0	0	0	0	0	0	0	0	0	0	0.36392	0.00188067	0	0	0	0
ZmPG36	0.177224	0	0	0	0	0	0	0	0	0	0	0	0	0	0.596616	0.0720131	0	0	0	0
ZmPG35	0.21786	0	0	0	0	0	0	0	0	0	0	0	0	0	0.609084	0.0961088	0	0	0	0
ZmPG48	0.0876159	0	0	0	0	0	0	0.0057521	0	0	0	0	0	0	0.589714	0.029553	0	0	0	0
ZmPG10	0.102601	0	0	0	0	0	0	0.00567356	0	0	0	0	0	0	0.579444	0.0250203	0	0	0.00422973	0
ZmPG15	0.0395204	0	0.00743323	0	0.00265337	0.00867881	0.026332	0.0101523	0.025864	0	0	0.0313913	0.013859	0.0140117	0.603697	0.00653762	0	0	0.0213158	0.0136914
ZmPG20	0.142607	0	0	0	0	0	0	0	0	0	0	0	0	0	0.619593	0.0565435	0	0	0.0125607	0
ZmPG21	0.148314	0	0	0	0	0	0	0	0	0	0	0	0	0	0.622357	0.0648412	0	0	0.0145732	0
ZmPG5	0	0	0	0	0	0	0	0	0	0	0	0	0	0	0.359863	0	0	0	0	0
ZmPG18	0.00421823	0	0	0	0	0	0	0	0	0	0	0	0	0	0.37812	0	0	0	0	0
ZmPG34	0.0510628	0.0163793	0.0203783	0	0.0308431	0.0107854	0.00356861	0	0	0	0	0.0120015	0	0	0	0	0	0	0.289071	0
ZmPG9	0.370391	0.325597	0.306157	0.332494	0.263364	0.379488	0.362949	0.366989	0.376815	0.402239	0.272627	0.297706	0.326886	0.208671	0.331127	0.288011	0.363268	0.370809	0.409907	0.39453
ZmPG3	0.125109	0	0	0	0	0.154668	0.0327571	0	0	0.00649006	0	0	0.0085432	0	0	0	0.0113395	0.0118432	0.0649048	0
ZmPG4	0.213266	0.229281	0.171899	0.0079193	0	0.468329	0.021885	0.0607599	0.0678105	0.126842	0	0.0198785	0.168022	0.0132533	0.0112881	0.0684334	0.138111	0.127559	0.0571662	0.0356144
ZmPG2	0	0.0806292	0.00661241	0	0.0241945	0.0110428	0	0	0	0	0	0	0	0	0.407341	0	0	0	0.025753	0
ZmPG23	0.0946996	0.0388297	0.0827261	0.00321039	0	0	0.0626044	0	0.00657386	0	0	0	0.0337825	0	0.0695775	0	0	0	0.0228078	0
ZmPG52	0	0.0118861	0	0	0	0	0	0	0	0.0797345	0	0	0	0	0	0	0	0	0.151376	0
ZmPG27	0.307737	0.2993	0.245671	0.204143	0.126833	0.162904	0.253147	0.228384	0.175581	0.0533211	0.0714597	0.0457123	0.141118	0	0.124576	0.0771865	0.0899916	0.0663489	0.279645	0.13463
ZmPG26	0.169023	0.0150028	0.00687677	0.0307055	0.0568622	0.0315801	0.0318013	0.0271432	0.00795704	0.027283	0	0.015862	0.0488082	0	0	0.0130771	0.167803	0.0865892	0.0905956	0.0232223
ZmPG22	0.207061	0.128327	0.168216	0.0763801	0.100745	0.0831335	0.0969418	0.128331	0.137167	0.0834721	0.031856	0.0435226	0.121927	0.0231863	0.0313836	0.0314378	0.0702345	0.0708981	0.127179	0.137934
ZmPG13	0	0	0	0.0228998	0	0	0	0	0	0	0.253842	0.265685	0	0.334202	0.132818	0	0	0	0.0991056	0
ZmPG51	0	0.010461	0.0206593	0.041742	0.0495882	0.0278111	0.0280141	0.0328179	0.031962	0	0	0	0.0116971	0	0.0114301	0	0	0	0.070992	0
ZmPG11	0.333027	0.183085	0.153564	0.0626379	0.0283445	0.226188	0.172483	0.232511	0.304571	0.188589	0.114618	0.11841	0.247171	0.154114	0.118469	0.00687089	0.184627	0.123893	0.0700762	0.325416
ZmPG49	0.0228379	0.0108442	0.00474316	0.0163279	0.0411801	0.291963	0.229437	0.308118	0.398592	0.04924	0.122934	0.0871263	0.0333621	0.0821701	0.038202	0	0.0126829	0	0.0501508	0.26765
ZmPG12	0.169201	0.00786301	0	0.0662783	0.0871421	0.222864	0.158561	0.288019	0.374603	0.0207215	0.124229	0.175267	0.248246	0.226223	0.0760433	0.013169	0.0117713	0.0137002	0.225042	0.251929
ZmPG45	0	0	0	0.0106203	0.169753	0.0206314	0.0601138	0.0650895	0	0	0	0	0	0	0.00603644	0	0	0	0	0
ZmPG47	0.400974	0.223337	0.103111	0.122498	0.0253388	0.323617	0.218473	0.234258	0.277179	0.318223	0.0629623	0.183797	0.369745	0.173427	0.0505147	0.0336298	0.117717	0.173477	0.13218	0.319332
ZmPG43	0.405687	0.331367	0.243287	0.31644	0.277054	0.368437	0.347127	0.365549	0.413947	0.391028	0.273659	0.31719	0.426324	0.234142	0.293136	0.145115	0.389895	0.354791	0.318999	0.417511
ZmPG8	0.385545	0.386264	0.318276	0.235791	0.154277	0.388463	0.298262	0.364083	0.395707	0.333271	0.27289	0.304085	0.395134	0.131756	0.0317799	0.0424692	0.357834	0.320305	0.225279	0.398073
ZmPG40	0.271361	0.291604	0.263189	0.416773	0.324329	0.347199	0.266896	0.276578	0.259667	0.311005	0.246973	0.26617	0.26807	0.228857	0.243962	0.332674	0.264854	0.25565	0.321254	0.263209
ZmPG41	0.301775	0.292261	0.280926	0.362422	0.408269	0.29275	0.322446	0.331625	0.37783	0.297228	0.257882	0.302777	0.327973	0.252116	0.381964	0.340249	0.235102	0.233968	0.334629	0.330713
ZmPG17	0.289739	0.293593	0.260255	0.241	0.323337	0.290872	0.281887	0.302439	0.324936	0.2455	0.211878	0.275633	0.311272	0.0179523	0.144339	0.275817	0.239229	0.24271	0.415047	0.289453
ZmPG6	0.389089	0.341382	0.289799	0.259727	0.155284	0.317537	0.318437	0.324214	0.366674	0.289517	0	0.120013	0.408031	0.0418462	0.368372	0.136918	0.315851	0.293469	0.360464	0.377905
ZmPG37	0.277556	0.155901	0.0684139	0.143373	0.00729712	0.212544	0.177277	0.102026	0.291173	0.0967097	0.216401	0.186708	0.0093001	0	0.238262	0.0769112	0.0420148	0.089404	0.0140248	0.193196
ZmPG44	0.440847	0.403925	0.365596	0.375491	0.400289	0.423594	0.397821	0.414327	0.439258	0.378684	0.363821	0.389724	0.424434	0.316662	0.460951	0.415263	0.371296	0.334027	0.333919	0.435883
ZmPG46	0.412545	0.360712	0.318128	0.381571	0.127896	0.305595	0.348898	0.345382	0.195946	0.37956	0.102997	0.170893	0.323957	0	0.148108	0.419341	0.300744	0.277699	0.24209	0.316288
ZmPG16	0.30775	0.129195	0.165533	0.225569	0.205998	0.282569	0.301248	0.281349	0.22786	0.213411	0.0341567	0.104882	0.294091	0.0354608	0.0380717	0.0109958	0.371056	0.347777	0.147648	0.302324
ZmPG38	0.169004	0.298974	0.293174	0.268235	0.285851	0.168466	0.185575	0.169936	0.187342	0.0487574	0.159752	0.185381	0.0923359	0.182496	0.312498	0.0927361	0.129753	0.139733	0.186779	0.152104
ZmPG19	0.107726	0	0.307431	0.184119	0.0981073	0.322755	0.305089	0.310947	0.330951	0.342921	0.290525	0.345176	0.261751	0.305756	0.0876789	0.254963	0.358457	0.374324	0.351209	0.261087
ZmPG54	0.38419	0.33125	0.265142	0.400176	0.395901	0.352547	0.383009	0.388701	0.353571	0.44622	0.165946	0.278973	0.406366	0.0135098	0.195692	0.434771	0.300543	0.347356	0.303553	0.400262
ZmPG1	0.421555	0.311788	0.254362	0.371129	0.347777	0.389309	0.378381	0.403277	0.401742	0.465576	0.115213	0.25854	0.405374	0.0887239	0.278372	0.400295	0.402125	0.421781	0.363473	0.417939
ZmPG42	0.306482	0.224277	0.162155	0.282154	0.209979	0.269732	0.303083	0.299052	0.276145	0.292916	0.286029	0.315233	0.341855	0.231154	0.161141	0.244889	0.313482	0.321788	0.271424	0.306111
ZmPG7	0.198946	0.182337	0.217652	0.179531	0.290188	0.231225	0.225644	0.280373	0.155708	0.100487	0.103561	0.182269	0.245041	0.065492	0.102401	0.0842423	0.114331	0.123383	0.342276	0.241612
