# Supplementary material for: Genome-Wide Identification and Characterization of Polygalacturonase Gene Family in Maize (Zea mays L.)
Source: Int J Mol Sci. 2021 Oct 3;22(19):10722. doi: 10.3390/ijms221910722 (PMC8509529; doi:10.3390/ijms221910722)
Supplement: Supplementary file 1 [file ijms-22-10722-s001.zip › Table S4. Expression levels of ZmPG genes at different anther developmental stages.xlsx]

## Sheet: Sheet1
Table S4. Expression levels of ZmPG genes at different anther developmental stages
GeneID	ZmPG30	ZmPG31	ZmPG29	ZmPG32	ZmPG28	ZmPG33	ZmPG36	ZmPG35	ZmPG39	ZmPG48	ZmPG10	ZmPG15	ZmPG25	ZmPG20	ZmPG21	ZmPG5	ZmPG18	ZmPG34	ZmPG9	ZmPG14	ZmPG3	ZmPG4	ZmPG2	ZmPG23	ZmPG52	ZmPG27	ZmPG26	ZmPG22	ZmPG13	ZmPG51	ZmPG11	ZmPG49	ZmPG12	ZmPG45	ZmPG53	ZmPG47	ZmPG43	ZmPG8	ZmPG40	ZmPG41	ZmPG17	ZmPG50	ZmPG24	ZmPG6	ZmPG37	ZmPG44	ZmPG46	ZmPG16	ZmPG38
S5	0	0.0128689	0	0	0	0	0	0	0.0119705	0	0.00909828	4.8858	0	0.0678437	0	0	0.0103371	0.0345638	0.0732098	0	0.0995763	0.00932265	0.0490788	0.0789106	0.11118	1.517	0.393294	15.2759	0.0668246	0.0121107	9.44968	0.0499622	0.714156	0	0	0.713277	3.61254	2.85101	6.7542	5.36952	10.0083	0	0.0559789	14.2079	7.59147	14.7141	17.1	4.2525	12.8168
S6	0	0	0	0	0	0	0	0	0.0235943	0	0.0233778	4.22732	4.42957	0.0251817	0.0487802	0	0	0.00615503	0.0458295	0	0.11517	0.0143141	0.0665002	0.011137	0.260487	2.96981	0.712536	12.3843	0.0669071	0.0811217	17.2068	0	0.787534	0	0.0511989	2.18113	3.35396	6.54477	4.70578	5.86289	12.0334	0	0	22.5779	8.24389	9.55002	17.4157	3.25882	21.2349
S7	0	0	0	0	0	0	0	0	0.487352	0	0.073749	2.55162	0	0.0887202	0.0868362	0.156517	0	0.0212662	0.0748836	0	0.0282009	0.00524468	0.0105188	0	112.377	13.008	0.972202	36.0971	0.0757428	0.0729129	1.82306	0.0358721	0.615479	0.0510669	4.85661	10.0006	3.85921	5.4496	5.83174	5.6347	15.1937	0	0.0252995	127.986	14.9449	7.6709	23.3323	2.12131	6.76336
S8a	0	0	0	0	0	0	0	0	0.277746	0.00812277	0.0460262	2.39475	0.0746136	0.11539	0.0991917	0	0	0.117545	42.8705	0	0.11704	0	0	0.0243272	159.168	3.37195	0.0705774	7.96164	0.0909957	0.0473227	0.320884	0.0100007	0.10631	0	15.6385	40.6499	2.34968	1.78202	3.53874	4.1021	8.24218	0	0.0233063	155.094	14.3092	4.48127	22.441	0.698145	2.6234
S8b	0	0	0	0	0	0	0	0	0.356805	0.054573	0	3.30605	0	0.082728	0.109378	0	0	27.9258	188.621	0	0.219448	0.00655857	0	0	79.9841	4.47798	0.284059	23.2276	6.32133	0.219635	11.2164	0	0.44584	0	6.51061	21.0263	2.83012	5.0629	5.52383	4.13524	8.90981	0	0.078406	124.763	14.6384	6.58581	15.6463	0.682567	3.26684
S9	0	0	0	0	0	0	0	0.0450036	0.0534004	0.184829	0	8.06991	0.086567	0.0592634	0.0304052	0.141311	0	445.78	217.903	0	0.0335081	0.0100035	0	0.0282246	6.49288	3.59626	0.301003	36.6196	7.96788	0.216587	7.92279	0.0171053	0.171619	0	0.381018	6.67514	1.74431	2.2461	5.36679	4.306	20.4912	0	0	28.4658	18.4651	8.15599	15.0988	0.216063	3.93997
S10	0	0	0	0	0	0	0	0	0	0.0596936	0	96.1004	0	0.172584	0.0653195	0	0	5.81526	3.47949	0	0	0	0	0	0.678323	6.33281	0.261258	29.1401	15.0123	0.54159	0.284676	0	0.137153	0	0.0523487	4.05439	4.04421	0.638543	8.62715	5.67405	15.3049	0	0	31.5891	22.967	15.4972	16.0991	0.134064	8.92515
S11	0.113952	0.057076	0.442339	0	0.0233783	0	0	0.5022	0.0487029	2.52085	0.311032	5.98444	0	0.147531	0.226278	0.0269429	0.0458467	0.351283	0.309322	0	0.0212484	0	0.0125685	0.0530657	0.250665	2.98953	0.168948	5.50596	0.704039	0.102287	0.823207	0.0108469	0.141582	0	0	0.799215	2.20348	0.0719627	12.4539	6.13009	19.7749	0	0	5.01459	6.6335	16.2738	8.40706	0.0427635	11.0307
[truncated: 5 more columns]
