# Supplementary material for: Genome-Wide Identification and Characterization of Polygalacturonase Gene Family in Maize (Zea mays L.)
Source: Int J Mol Sci. 2021 Oct 3;22(19):10722. doi: 10.3390/ijms221910722 (PMC8509529; doi:10.3390/ijms221910722)
Supplement: Supplementary file 1 [file ijms-22-10722-s001.zip › Table S5. Gene ontology analysis of polygalacturonase (PG) gene family in maize.xlsx]

## Sheet: GO analysis
Table S5. Gene ontology analysis of polygalacturonase (PG) gene family in maize
GO biological process complete	number		raw P-value
fruit dehiscence (GO:0010047)	5	ZmPG2(Zm00001d034559),ZmPG52(Zm00001d048079),ZmPG23(Zm00001d013032),ZmPG3(Zm00001d034552),ZmPG4(Zm00001d034551)	1.1e-12
anther dehiscence (GO:0009901)	5	ZmPG2(Zm00001d034559),ZmPG52(Zm00001d048079),ZmPG23(Zm00001d013032),ZmPG3(Zm00001d034552),ZmPG4(Zm00001d034551)	5.58e-12
dehiscence (GO:0009900)	5	ZmPG2(Zm00001d034559),ZmPG52(Zm00001d048079),ZmPG23(Zm00001d013032),ZmPG3(Zm00001d034552),ZmPG4(Zm00001d034551)	5.58e-12
anther development (GO:0048653)	5	ZmPG2(Zm00001d034559),ZmPG52(Zm00001d048079),ZmPG23(Zm00001d013032),ZmPG3(Zm00001d034552),ZmPG4(Zm00001d034551)	1.44e-10
androecium development (GO:0048466)	5	ZmPG2(Zm00001d034559),ZmPG52(Zm00001d048079),ZmPG23(Zm00001d013032),ZmPG3(Zm00001d034552),ZmPG4(Zm00001d034551)	2.82e-10
stamen development (GO:0048443)	5	ZmPG2(Zm00001d034559),ZmPG52(Zm00001d048079),ZmPG23(Zm00001d013032),ZmPG3(Zm00001d034552),ZmPG4(Zm00001d034551)	2.82e-10
floral whorl development (GO:0048438)	5	ZmPG2(Zm00001d034559),ZmPG52(Zm00001d048079),ZmPG23(Zm00001d013032),ZmPG3(Zm00001d034552),ZmPG4(Zm00001d034551)	1.6e-09
floral organ development (GO:0048437)	5	ZmPG2(Zm00001d034559),ZmPG52(Zm00001d048079),ZmPG23(Zm00001d013032),ZmPG3(Zm00001d034552),ZmPG4(Zm00001d034551)	5.12e-09
multicellular organism reproduction (GO:0032504)	5	ZmPG2(Zm00001d034559),ZmPG52(Zm00001d048079),ZmPG23(Zm00001d013032),ZmPG3(Zm00001d034552),ZmPG4(Zm00001d034551)	7.96e-09
multicellular organismal reproductive process (GO:0048609)	5	ZmPG2(Zm00001d034559),ZmPG52(Zm00001d048079),ZmPG23(Zm00001d013032),ZmPG3(Zm00001d034552),ZmPG4(Zm00001d034551)	7.96e-09
pectin catabolic process (GO:0045490)	6	ZmPG2(Zm00001d034559),ZmPG52(Zm00001d048079),ZmPG45(Zm00001d011156),ZmPG23(Zm00001d013032),ZmPG3(Zm00001d034552),ZmPG4(Zm00001d034551)	6.79e-10
phyllome development (GO:0048827)	5	ZmPG2(Zm00001d034559),ZmPG52(Zm00001d048079),ZmPG23(Zm00001d013032),ZmPG3(Zm00001d034552),ZmPG4(Zm00001d034551)	8.55e-08
flower development (GO:0009908)	5	ZmPG2(Zm00001d034559),ZmPG52(Zm00001d048079),ZmPG23(Zm00001d013032),ZmPG3(Zm00001d034552),ZmPG4(Zm00001d034551)	9.72e-08
pectin metabolic process (GO:0045488)	6	ZmPG2(Zm00001d034559),ZmPG52(Zm00001d048079),ZmPG45(Zm00001d011156),ZmPG23(Zm00001d013032),ZmPG3(Zm00001d034552),ZmPG4(Zm00001d034551)	5.29e-09
galacturonan metabolic process (GO:0010393)	6	ZmPG2(Zm00001d034559),ZmPG52(Zm00001d048079),ZmPG45(Zm00001d011156),ZmPG23(Zm00001d013032),ZmPG3(Zm00001d034552),ZmPG4(Zm00001d034551)	5.29e-09
reproductive shoot system development (GO:0090567)	5	ZmPG2(Zm00001d034559),ZmPG52(Zm00001d048079),ZmPG23(Zm00001d013032),ZmPG3(Zm00001d034552),ZmPG4(Zm00001d034551)	1.32e-07
carbohydrate metabolic process (GO:0005975)	54	Except ZmPG7(Zm00001d002342)	2.7e-78
polysaccharide catabolic process (GO:0000272)	6	ZmPG2(Zm00001d034559),ZmPG52(Zm00001d048079),ZmPG45(Zm00001d011156),ZmPG23(Zm00001d013032),ZmPG3(Zm00001d034552),ZmPG4(Zm00001d034551)	1.33e-07
plant organ development (GO:0099402)	5	ZmPG2(Zm00001d034559),ZmPG52(Zm00001d048079),ZmPG23(Zm00001d013032),ZmPG3(Zm00001d034552),ZmPG4(Zm00001d034551)	1.76e-06
shoot system development (GO:0048367)	5	ZmPG2(Zm00001d034559),ZmPG52(Zm00001d048079),ZmPG23(Zm00001d013032),ZmPG3(Zm00001d034552),ZmPG4(Zm00001d034551)	2.61e-06
reproductive structure development (GO:0048608)	5	ZmPG2(Zm00001d034559),ZmPG52(Zm00001d048079),ZmPG23(Zm00001d013032),ZmPG3(Zm00001d034552),ZmPG4(Zm00001d034551)	1.22e-05
reproductive system development (GO:0061458)	5	ZmPG2(Zm00001d034559),ZmPG52(Zm00001d048079),ZmPG23(Zm00001d013032),ZmPG3(Zm00001d034552),ZmPG4(Zm00001d034551)	1.31e-05
developmental process involved in reproduction (GO:0003006)	5	ZmPG2(Zm00001d034559),ZmPG52(Zm00001d048079),ZmPG23(Zm00001d013032),ZmPG3(Zm00001d034552),ZmPG4(Zm00001d034551)	2.31e-05
post-embryonic development (GO:0009791)	5	ZmPG2(Zm00001d034559),ZmPG52(Zm00001d048079),ZmPG23(Zm00001d013032),ZmPG3(Zm00001d034552),ZmPG4(Zm00001d034551)	3.95e-05
carbohydrate catabolic process (GO:0016052)	6	ZmPG2(Zm00001d034559),ZmPG52(Zm00001d048079),ZmPG45(Zm00001d011156),ZmPG23(Zm00001d013032),ZmPG3(Zm00001d034552),ZmPG4(Zm00001d034551)	8.11e-06
system development (GO:0048731)	5	ZmPG2(Zm00001d034559),ZmPG52(Zm00001d048079),ZmPG23(Zm00001d013032),ZmPG3(Zm00001d034552),ZmPG4(Zm00001d034551)	9.14e-05
polysaccharide metabolic process (GO:0005976)	6	ZmPG2(Zm00001d034559),ZmPG52(Zm00001d048079),ZmPG45(Zm00001d011156),ZmPG23(Zm00001d013032),ZmPG3(Zm00001d034552),ZmPG4(Zm00001d034551)	5.64e-05
multicellular organism development (GO:0007275)	6	ZmPG2(Zm00001d034559),ZmPG52(Zm00001d048079),ZmPG45(Zm00001d011156),ZmPG23(Zm00001d013032),ZmPG3(Zm00001d034552),ZmPG4(Zm00001d034551)	0.000137
anatomical structure development (GO:0048856)	6	ZmPG2(Zm00001d034559),ZmPG52(Zm00001d048079),ZmPG45(Zm00001d011156),ZmPG23(Zm00001d013032),ZmPG3(Zm00001d034552),ZmPG4(Zm00001d034551)	0.000274
multicellular organismal process (GO:0032501)	6	ZmPG2(Zm00001d034559),ZmPG52(Zm00001d048079),ZmPG45(Zm00001d011156),ZmPG23(Zm00001d013032),ZmPG3(Zm00001d034552),ZmPG4(Zm00001d034551)	0.000369
primary metabolic process (GO:0044238)	54	Except ZmPG7(Zm00001d002342)	2.54e-28
organic substance metabolic process (GO:0071704)	54	Except ZmPG7(Zm00001d002342)	3.85e-27
metabolic process (GO:0008152)	54	Except ZmPG7(Zm00001d002342)	1.47e-24
biological_process (GO:0008150)	54	Except ZmPG7(Zm00001d002342)	2.59e-13
cellular process (GO:0009987)	3	ZmPG50(Zm00001d010681),ZmPG29(Zm00001d036823),ZmPG45(Zm00001d011156）	2.6e-09
organonitrogen compound metabolic process (GO:1901564)	1	ZmPG50(Zm00001d010681)	0.000337
nitrogen compound metabolic process (GO:0006807)	1	ZmPG50(Zm00001d010681)	5.27e-06
cellular metabolic process (GO:0044237)	1	ZmPG50(Zm00001d010681)	2.56e-07
Unclassified (UNCLASSIFIED)	1	ZmPG50(Zm00001d010681)	2.59e-13
biological regulation (GO:0065007)	0	-	0.000127
GO molecular function complete
polygalacturonase activity (GO:0004650)	55	ALL	8.46e-148
hydrolase activity, hydrolyzing O-glycosyl compounds (GO:0004553)	55	ALL	2.7e-105
hydrolase activity, acting on glycosyl bonds (GO:0016798)	55	ALL	9.85e-103
lyase activity (GO:0016829)	29	ZmPG32(Zm00001d036820),ZmPG33(Zm00001d036819),ZmPG50(Zm00001d010681),ZmPG48(Zm00001d009341),ZmPG31(Zm00001d015821),ZmPG36(Zm00001d036815),ZmPG16(Zm00001d053395),ZmPG49(Zm00001d009057),ZmPG22(Zm00001d015129),ZmPG1(Zm00001d034727),ZmPG6(Zm00001d027441),ZmPG17(Zm00001d052103),ZmPG38(Zm00001d034990),ZmPG25(Zm00001d015820),ZmPG37(Zm00001d035899),ZmPG18(Zm00001d050149),ZmPG20(Zm00001d015825),ZmPG42(Zm0…	2.79e-38
hydrolase activity (GO:0016787)	55	ALL	1.66e-50
catalytic activity (GO:0003824)	55	ALL	7.61e-26
molecular_function (GO:0003674)	55	ALL	1.27e-13
Unclassified (UNCLASSIFIED)	0	-	1.27e-13
organic cyclic compound binding (GO:0097159)	0	-	3.01e-07
heterocyclic compound binding (GO:1901363)	0	-	2.98e-07
ion binding (GO:0043167)	0	-	1.66e-05
binding (GO:0005488)	0	-	1.16e-10
GO cellular component complete
cell wall (GO:0005618)	54	Except ZmPG7(Zm00001d002342)	6.75e-108
external encapsulating structure (GO:0030312)	54	Except ZmPG7(Zm00001d002342)	1.37e-107
cell periphery (GO:0071944)	54	Except ZmPG7(Zm00001d002342)	2.84e-64
cellular anatomical entity (GO:0110165)	54	Except ZmPG7(Zm00001d002342)	1.13e-13
cellular_component (GO:0005575)	54	Except ZmPG7(Zm00001d002342)	2.66e-13
cytoplasm (GO:0005737)	1	ZmPG40(Zm00001d020931)	9.23e-06
intracellular membrane-bounded organelle (GO:0043231)	1	ZmPG40(Zm00001d020931)	2.55e-07
membrane-bounded organelle (GO:0043227)	1	ZmPG40(Zm00001d020931)	1.43e-07
intracellular organelle (GO:0043229)	1	ZmPG40(Zm00001d020931)	3.43e-08
organelle (GO:0043226)	1	ZmPG40(Zm00001d020931)	1.88e-08
intracellular anatomical structure (GO:0005622)	1	ZmPG40(Zm00001d020931)	3.37e-10
Unclassified (UNCLASSIFIED)	1	Except ZmPG7(Zm00001d002342)	2.66e-13
nucleus (GO:0005634)	0	-	0.000127
