# Supplementary material for: Genome-Wide Identification and Characterization of Polygalacturonase Gene Family in Maize (Zea mays L.)
Source: Int J Mol Sci. 2021 Oct 3;22(19):10722. doi: 10.3390/ijms221910722 (PMC8509529; doi:10.3390/ijms221910722)
Supplement: Supplementary file 1 [file ijms-22-10722-s001.zip › Table S6. Primers used in this study.xlsx]

## Sheet: Sheet1
Table S6. Chromosome locations of ZmPGs
GENEID	START	END	locations
ZmPG6	5431259	5434466	Chrom1
ZmPG5	146258219	146259989	Chrom1
ZmPG4	296036999	296045917	Chrom1
ZmPG3	296067356	296069221	Chrom1
ZmPG2	296317213	296319077	Chrom1
ZmPG1	300812557	300816835	Chrom1
ZmPG54	22948296	22951424	Chrom10
ZmPG7	10613065	10616088	Chrom2
ZmPG13	11443869	11446022	Chrom3
ZmPG12	51740462	51742521	Chrom3
ZmPG11	60285344	60288098	Chrom3
ZmPG10	85292411	85294313	Chrom3
ZmPG9	171674280	171676629	Chrom3
ZmPG8	219541267	219545352	Chrom3
ZmPG14	221192862	221194108	Chrom3
ZmPG19	3440984	3444303	Chrom4
ZmPG18	69353358	69355399	Chrom4
ZmPG17	179678569	179682211	Chrom4
ZmPG16	229171718	229174509	Chrom4
ZmPG15	238375990	238382174	Chrom4
ZmPG23	3489366	3491526	Chrom5
ZmPG22	76648261	76651007	Chrom5
ZmPG25	123889677	123890181	Chrom5
ZmPG21	123917296	123923020	Chrom5
ZmPG20	124310981	124316460	Chrom5
ZmPG24	222778069	222780034	Chrom5
ZmPG38	1282754	1285886	Chrom6
ZmPG37	58736545	58738571	Chrom6
ZmPG36	101854366	101855598	Chrom6
ZmPG35	101867735	101868967	Chrom6
ZmPG34	101960641	101962552	Chrom6
ZmPG33	102081723	102082948	Chrom6
ZmPG32	102179428	102180660	Chrom6
ZmPG31	102225125	102226357	Chrom6
ZmPG30	102234771	102236003	Chrom6
ZmPG29	102273075	102274307	Chrom6
ZmPG28	102772357	102773728	Chrom6
ZmPG39	109004652	109005645	Chrom6
ZmPG27	166206492	166209003	Chrom6
ZmPG26	166212064	166214501	Chrom6
ZmPG42	25495547	25499141	Chrom7
ZmPG41	125162651	125167090	Chrom7
ZmPG40	136913669	136915596	Chrom7
ZmPG49	33664994	33667211	Chrom8
ZmPG51	40630094	40633047	Chrom8
ZmPG48	57438030	57440184	Chrom8
ZmPG47	75122095	75124917	Chrom8
ZmPG46	77524892	77526895	Chrom8
ZmPG50	124135102	124137466	Chrom8
ZmPG45	141117980	141120416	Chrom8
ZmPG44	148782768	148785419	Chrom8
ZmPG43	150552452	150556595	Chrom8
ZmPG53	51114232	51116210	Chrom9
ZmPG52	149449795	149452163	Chrom9
ZmPG55	55678	58153	B73V4_ctg206
